# Supplementary material for: Seasonal variations of the airborne microbial assemblages of the Seoul subway, South Korea from 16S and ITS gene profiles with chemical analysis
Source: Sci Rep. 2022 Nov 2;12:18456. doi: 10.1038/s41598-022-21120-8 (PMC9630434; doi:10.1038/s41598-022-21120-8)
Supplement: Supplementary file 1 — Supplementary Information 1. [file 41598_2022_21120_MOESM1_ESM.xlsx]

## Sheet: S1
Subway Stations	Actinobacteria	Bacteroidetes	Chloroflexi	Cyanobacteria	Deinococcus-Thermus	Firmicutes	Proteobacteria
A	36.005	7.09	0	0	3.97	8.095	44.835
	37.26	3.65	0	0	2.17	6.645	39.735
	37.67	6.96	0	0	0.585	13.455	36.825
	37.665	11.52	0	0	5.035	9.41	33.49
	45.255	3.585	0	0	4.015	7.18	34.23
	44.54	0	0	0	1.64	10.55	36.14
B	36.45	2.21	1.485	16.335	4.84	10.065	27.22
	32.65	3.73	0.68	8.96	7.89	12.88	31.24
	43.805	4.035	0.99	5.505	2.98	10.65	30.315
	48.05	5.21	0.43	4.93	5.14	3.915	30.91
	40.6	4.305	1.245	4.135	3.74	13.135	31.435
	37.53	3.71	0.015	5.625	3.82	11.05	35.935
	38.37	6.965	0.85	4.21	10.855	16.01	21.54
C	44.44	2.77	1.935	3.3	0	18.535	25.39
	36.75	0.055	0	7.065	0	13.95	40.295
	37.575	3.175	1.14	4.345	0	9.935	32.18
				Table S1. Relative Abundance (%) of Bacterial Phylum at Subway Stations

## Sheet: S2
Table S2. Relative Abundance% of Bacterial Genus at Subway Stations
Genus	Station A	Station B	Station C
Acinetobacter	2	0	0
ALVU_g	0	0	2
Arthrobacter	1	3	1
Bacillus	2	1	3
Blastococcus	3	5	4
Brevundimonas	1	0	1
Brucellaceae_g	1	0	0
Calothrix	0	0	1
Corynebacterium	2	2	4
Cutibacterium	6	3	5
Deinococcus	3	5	3
Delftia	2	0	0
Dermacoccus	2	0	2
DQ129645_g	1	2	0
DQ532333_g	1	0	0
EF667926_g	1	0	0
Enhydrobacter	2	1	6
ETC(under 1% in average)	34	44	34
Friedmanniella	0	1	1
Geodermatophilus	1	0	1
HQ910322_g	1	1	0
Hymenobacter	0	1	0
Kocuria	3	5	4
Lactobacillus	0	1	0
Lawsonella	1	0	0
Massilia	0	1	1
Methylobacterium	3	3	2
Micrococcus	5	2	2
Microvirga	0	1	0
Modestobacter	2	3	1
Paracoccus	2	2	2
Prevotella	2	0	0
Pseudomonas	2	0	2
Rhodococcus	2	0	0
Roseomonas	2	1	1
Rubellimicrobium	2	3	2
Serratia	1	0	0
Sphingomonas	4	3	4
Staphylococcus	2	2	6
Streptococcus	0	1	0
Streptomyces	0	0	1

## Sheet: S3
Table S3. Relative Abundace% of Characteristics Bacterial Families at Seoul and Oslo Subway
	(SMRT)	Oslo
Acetobacteraceae	4.12027	2.6
Bacillaceae	2.13865	0
Caulobacteraceae	0.9625	0
Chitinophagaceae	0.791333	0
Chroococcidiopsis_f	2.7554	0
Comamonadaceae	2.114	0
Corynebacteriaceae	2.55281	2.49
Deinococcaceae	3.32252	0
Dermabacteraceae	0.529583	0
Dermacoccaceae	1.07417	0
ETC(under 1% in average)	21.8761	15.01
Geodermatophilaceae	7.11304	2.06
HQ910322_f	0.651667	0
Hymenobacteraceae	0.77475	3.35
Intrasporangiaceae	1.01031	2.3
Lactobacillaceae	0.509062	0
Lawsonella_f	0.74375	0
Methylobacteriaceae	3.7266	0
Microbacteriaceae	0.5545	1.8
Micrococcaceae	9.84906	10.49
Moraxellaceae	4.32404	2.96
Nocardiaceae	0.82775	0
Nocardioidaceae	0.537188	3.24
Oxalobacteraceae	1.26256	0
Peptoniphilaceae	0.555833	0
Prevotellaceae	0.959167	0
Propionibacteriaceae	6.33527	1.71
Pseudomonadaceae	1.05233	0
Pseudonocardiaceae	0.93325	2.14
Rhodobacteraceae	4.75888	1.27
Sphingomonadaceae	3.75375	4.78
Staphylococcaceae	2.8811	4.26
Streptococcaceae	0.702917	1.43
Burkholderiaceae	0	4.06
Rubrobacteriaceae	0	3.52
Beijerinckiaceae	0	2.07

## Sheet: S4
Table S4. Ratio of the Bacterial Genera in 3 different months (Feb, February; Jun,June; Apr, April; 19,2019
Genus	Feb19_16S	Jun19_16S	Apr19_16S
Rubellimicrobium	0.0318833	0.0362875	0.0144833
Unclassified in higher taxonomic rank	0.00321667	0.0027625	0.00198333
Deinococcus	0.0163333	0.0669	0.0184167
Methylobacterium	0.0266833	0.031425	0.0269833
Staphylococcus	0.0137667	0.035425	0.0548833
Hymenobacter	0.0170167	0.0154
Brevundimonas	0.0120333		0.0217
Kocuria	0.0437167	0.0762375	0.0317
Corynebacterium	0.0124667	0.0298375	0.0482667
Bacillus	0.0519167		0.0186667
HQ910322_g	0.0128167
ETC(under 1% in average)	0.4636	0.417275	0.3271
Cutibacterium	0.0135833	0.0182875	0.0665
Dermacoccus	0.0114167		0.0299667
Streptomyces	0.0152167
Sphingomonas	0.0370167	0.0421625	0.0323333
DQ532333_g	0.0169
Geodermatophilus	0.0231
Nocardioides	0.0129833
Modestobacter	0.0316667	0.02055	0.0158
Blastococcus	0.0479333	0.0402375	0.0245667
Paracoccus	0.01905	0.030575	0.0192333
Micrococcus	0.0223	0.029325	0.01495
DQ129645_g	0.0101333		0.0118667
Arthrobacter	0.0221667	0.0248375
Bradyrhizobium	0.0110833
Arsenicicoccus		0.014825
Friedmanniella		0.0107
Roseomonas		0.0136375	0.0115833
Streptococcus		0.012525	0.0125167
Massilia		0.016025	0.0157167
Lactobacillus		0.0147625
Pseudomonas			0.0253167
ALVU_g			0.0153
Calothrix			0.0125167
Lawsonella			0.0171833
Microcoleus			0.0176833
Brucellaceae_g			0.0175
Craurococcus			0.0119
Enhydrobacter			0.0633833

## Sheet: S5
Table S5. 16S Diversity Indices of Subway Stations
Set Name	CollectionTime	ACE	CHAO	Jackknife	OTUs	NPShannon	Shannon	Simpson	Phylogenetic Diversity	Good's coverage of library(%)	Accession	SampleID	Project Accession
Station A	2019-04-01	224.726	200.043	203.002	151	3.83753	3.82647	0.02754	283	99.76	ERR10114297	ERS12738981	PRJEB55312
	2019-12-01	159.467	132.4	133.855	88	2.97692	2.96738	0.05897	138	99.815	ERR10114301	ERS12738985	PRJEB55312
	2019-06-01	1445.92	1357.42	1403.74	1068	5.57108	5.52341	0.01256	1364	98.495	ERR10114312	ERS12738996	PRJEB55312
	2019-02-01	298.509	284.607	295.81	208	4.13375	4.11982	0.020005	339	99.67	ERR10114318	ERS12739002	PRJEB55312
	2019-11-01	373.227	347	375.666	239	4.11609	4.09993	0.031333	350	99.595	ERR10114320	ERS12739004	PRJEB55312
	2019-10-01	291.357	280.182	314.879	197	3.92853	3.91551	0.03497	357	99.695	ERR10114326	ERS12739010	PRJEB55312
StationB	2019-04-01	1721.15	1695.08	1890.58	1302	5.78515	5.72694	0.010029	1531	98.06	ERR10114299	ERS12738983	PRJEB55312
	2019-08-01	2904.42	2785.7	2992.57	2277	6.38849	6.26539	0.005844	2731	96.46	ERR10114304	ERS12738988	PRJEB55312
	2019-12-01	1825.74	1873.19	2079.36	1468	6.03124	5.97461	0.008403	1968	98.015	ERR10114306	ERS12738990	PRJEB55312
	2019-09-01	165.379	181.375	216.982	107	3.55348	3.54624	0.038915	231	99.825	ERR10114309	ERS12738993	PRJEB55312
	2019-02-01	2162.84	2139.55	2260.73	1777	6.20365	6.12292	0.00717	2286	97.65	ERR10114310	ERS12738994	PRJEB55312
	2019-06-01	393.147	373.023	386.47	303	4.63737	4.6206	0.014249	497	99.605	ERR10114322	ERS12739006	PRJEB55312
	2019-06-01	1844.29	1851.17	2088.4	1457	5.66836	5.59193	0.013009	1896	97.85	ERR10114324	ERS12739008	PRJEB55312
Station C	2019-06-01	1825.62	1803.95	1895.09	1443	5.75122	5.67954	0.011667	1867	97.925	ERR10114307	ERS12738991	PRJEB55312
	2019-04-01	175.206	162.188	168.109	125	3.21517	3.20581	0.071857	224	99.825	ERR10114314	ERS12738998	PRJEB55312
	2019-02-01	1410.43	1358.02	1485.24	992	5.70171	5.66073	0.007856	1351	98.485	ERR10114301	ERS12772385	PRJEB55312

## Sheet: S6
Table S5. Relative Abundance (%) of Fungal Phyluum at Subway Stations during different months
Station	CollectionTime	Anthophyta	Ascomycota	Basidiomycota	Chytridiomycota	Fungi_p	Mucoromycota	Plantae_p
A	2019-02-01	0	63.89	4.6	0	5.57	0.11	25.83
	2019-04-01	0	57.21	11.97	0	0.01	0.95	29.86
	2019-06-01	0.37	50.37	26.73	0.18	14.31	1.8	6.24
B	2019-02-01	14.45	39.41	12.1	1.27	3.52	0.35	28.81
	2019-04-01	0	56.65	28.36	0	3.98	0.66	8.47
	2019-06-01	0	17.66	64.04	6.22	7.35	0.1	4.63
C	2019-02-01	0.02	90.22	3.86	0	2.13	0.38	3.39
	2019-04-01	0	95.26	2.28	0	1.33	0.03	1.07
	2019-06-01	0.23	34.37	18.33	0.12	9.64	1.81	35.5

## Sheet: S7
Table S7. Diversity Indices of ITS libraries
Set Name	Collection Time	ACE	CHAO	Jackknife	OTUs	NPShannon	Shannon	Simpson	Phylogenetic Diversity	Good's coverage of library(%)	Accession	SampleID	Project Accession
A	2019-04-01	33.4218	32.3333	31.3832	23	1.90492	1.9005	0.194625	73	99.92	ERR10114298	ERS12738982	PRJEB55312
	2019-12-01	39.9734	34.5	39	31	2.04849	2.04292	0.182904	83	99.92	ERR10114302	ERS12738986	PRJEB55312
	2019-06-01	228.749	220.75	229	199	4.12672	4.11335	0.03614	427	99.7	ERR10114308	ERS12738992	PRJEB55312
	2019-02-01	52.9059	51.1429	55	46	2.47982	2.47386	0.115153	117	99.91	ERR10114317	ERS12739001	PRJEB55312
	2019-11-01	156.645	106.667	103.287	76	2.74582	2.73463	0.139866	156	99.76	ERR10114321	ERS12739005	PRJEB55312
	2019-10-01	223.26	214.588	219.245	189	4.21514	4.20333	0.029097	398	99.7	ERR10114327	ERS12739011	PRJEB55312
B	2019-04-01	243.581	255.214	277.727	205	3.79869	3.78315	0.060868	398	99.62	ERR10114300	ERS12738984	PRJEB55312
	2019-08-01	803.043	773.049	819.003	608	4.20382	4.11125	0.062335	776	97.98	ERR10114304	ERS12738988	PRJEB55312
	2019-12-01	363.223	382.12	408.683	304	4.33624	4.31385	0.034496	456	99.37	ERR10114306	ERS12738990	PRJEB55312
	2019-02-01	626.183	665.418	779.874	529	4.97906	4.93745	0.018526	709	98.77	ERR10114311	ERS12738995	PRJEB55312
	2019-06-01	106.093	99.1111	101	84	2.47199	2.46264	0.22481	208	99.83	ERR10114323	ERS12739007	PRJEB55312
	2019-06-01	356.782	382.333	479.239	309	4.5244	4.50503	0.025356	592	99.44	ERR10114325	ERS12739009	PRJEB55312
C	2019-06-01	818.64	817.364	915.121	646	4.54741	4.46711	0.042734	889	98.08	ERR10114313	ERS12738997	PRJEB55312
	2019-04-01	85.0137	78.4615	85	68	2.03365	2.02224	0.24226	132	99.83	ERR10114315	ERS12738999	PRJEB55312
	2019-02-01	320.861	342.286	692.29	258	4.07371	4.05112	0.038923	450	99.4	ERR10114319	ERS12739003	PRJEB55312

## Sheet: S8
Table S8. Major Genera at SMRT stations and outdoor Relative Abundance %
Genus	Station A	Station B	Station C	Outdoor	Mean
Acinetobacter	1.6	0	0	4.6	1.5
Arthrobacter	1.1	2.8	1.2	0	1.3
Bacillus	2	1.4	3.1	8.5	3.8
Blastococcus	2.9	5	3.7	0	2.9
Brevundimonas	1.4	0	1.3	0	0.7
Brucellaceae_g	1.1	0	0	0	0.3
Calothrix	0	0	1.3	0	0.3
Corynebacterium	2.1	2.3	4.5	3	3
Cutibacterium	5.7	2.7	4.7	13.6	6.7
Deinococcus	2.5	4.7	3.4	0	2.7
Delftia	2.1	0	0	5.3	1.8
Dermacoccus	1.8	0	1.9	6.6	2.6
Enhydrobacter	2.4	1.2	5.9	0	2.4
Friedmanniella	0	1.3	1.1	0	0.6
Geodermatophilus	1.2	0	1.5	0	0.7
Hymenobacter	0	1	0	0	0.3
Kocuria	3.3	5.4	3.6	0	3.1
Lactobacillus	0	1.5	0	0	0.4
Lawsonella	1.2	0	0	1.5	0.7
Leucobacter	0	0	0	3.8	0.9
Luteimonas	0	0	0	4	1
Massilia	0	1.3	1.1	0	0.6
Methylobacterium	3.1	2.7	2.3	0	2
Micrococcus	5.1	2.1	2.3	7	4.1
Microvirga	0	1.4	0	0	0.4
Modestobacter	2.3	2.6	1.3	0	1.6
Paracoccus	1.8	2.3	2.2	0	1.6
Pelomonas	0	0	0	1.5	0.4
Prevotella	1.7	0	0	0	0.4
Pseudomonas	2.1	0	1.5	8.7	3.1
Rhodococcus	1.7	0	0	5.6	1.8
Roseomonas	2.3	1.3	1.2	0	1.2
Rubellimicrobium	1.5	3.1	2.4	0	1.8
Serratia	1.2	0	0	0	0.3
Sphingomonas	3.8	3.4	4.4	12.6	6
Staphylococcus	2.4	2.1	6.2	3.6	3.6
Streptococcus	0	1.2	0	2.9	1
Streptomyces	0	0	1.4	0	0.4
Unclassified genus	0.1	0.3	0.3	0	0.2
DQ129645_g	1.1	1.5	0	0	0.7
DQ532333_g	1.2	0	0	0	0.3
EF667926_g	1	0	0	0	0.3
PAC000053_g	0	0	0	3.3	0.8
HQ910322_g	1	1.1	0	3.5	1.4
ALVU_g	0	0	1.6	0	0.4
ETC(<under 1% )	34.3	44.2	34.3	0.5	28.3
